# Supplementary material for: Comparison of the Effect of CFTR Modulators elexacaftor/tezacaftor/ivacaftor and lumacaftor/ivacaftor via Serum Human Epididymis Protein 4 Concentration in p.Phe508del-CFTR Homozygous Cystic Fibrosis Patients
Source: J Clin Med. 2025 Sep 2;14(17):6188. doi: 10.3390/jcm14176188 (PMC12429638; doi:10.3390/jcm14176188)
Supplement: Supplementary file 1 [file jcm-14-06188-s001.zip]

Archive with 1 entries (1 files):
- jcm-3832853-supplementary material.pdf
